# Supplementary material for: The Interaction Mechanism of Intramuscular Gene Delivery Materials with Cell Membranes
Source: J Funct Biomater. 2023 Apr 14;14(4):219. doi: 10.3390/jfb14040219 (PMC10144004; doi:10.3390/jfb14040219)
Supplement: Supplementary file 1 [file jfb-14-00219-s001.zip]

Archive with 5 entries (5 files):
- jfb-2257905-supplementary.pdf
- System A.mp4
- System B.mp4
- System D.mp4
- System E.mp4
